# Supplementary material for: The inflammatory prognostic index as a potential predictor of prognosis in metastatic gastric cancer
Source: Sci Rep. 2023 May 12;13:7755. doi: 10.1038/s41598-023-34778-5 (PMC10182084; doi:10.1038/s41598-023-34778-5)
Supplement: Supplementary file 1 — Supplementary Information. [file 41598_2023_34778_MOESM1_ESM.zip]

Archive with 2 entries (2 files):
- gastricipi.sav
- gastricipi.spv
